# Supplementary material for: Multisite Infections Caused by Carbapenem-Resistant Klebsiella Pneumoniae: Unveiling the Clinical Characteristics and Risk Factors
Source: Antibiotics (Basel). 2025 Jul 18;14(7):721. doi: 10.3390/antibiotics14070721 (PMC12291624; doi:10.3390/antibiotics14070721)
Supplement: Supplementary file 1 [file antibiotics-14-00721-s001.zip]

Archive with 1 entries (1 files):
- antibiotics-3679205-supplementary.pdf
